# Supplementary material for: Optimization of Solid Lipid Microcapsule Matrix for Enhanced Release and Bioavailability of L-Lysine in Swine
Source: Animals (Basel). 2025 Jun 19;15(12):1806. doi: 10.3390/ani15121806 (PMC12189550; doi:10.3390/ani15121806)
Supplement: Supplementary file 1 [file animals-15-01806-s001.zip]

Archive with 1 entries (1 files):
- animals-3669281-supplementary.pdf
